# Supplementary material for: Towards the Clinical Translation of 3D PLGA/β-TCP/Mg Composite Scaffold for Cranial Bone Regeneration
Source: Materials (Basel). 2024 Jan 10;17(2):352. doi: 10.3390/ma17020352 (PMC10817297; doi:10.3390/ma17020352)
Supplement: Supplementary file 1 [file materials-17-00352-s001.zip]

Archive with 1 entries (1 files):
- materials-2793706-supplementary.pdf
